# Supplementary material for: Metabolic Flux and Growth Profiling of Megasphaera cerevisiae for Medium‐Chain Fatty Acid Synthesis
Source: Environ Microbiol Rep. 2026 Jul 24;18(4):e70390. doi: 10.1111/1758-2229.70390 (PMC13400456; doi:10.1111/1758-2229.70390)
Supplement: Supplementary file 1 — File S1: Supporting Information. [file EMI4-18-e70390-s002.xlsx]

## Sheet: Sheet1
	Stoichiometric reactions involved in the constructed metabolic map of Megasphaera cerevisiae.
	no	Name	Reaction	Genes	BiGG	Enzyme	KEGG for further blast in Megasphaera genome	References
	1	D-fructose transport via PEP:Pyr PTS	Phosphoenolpyruvate[c0] + D-Fructose[e0] <=> Pyruvate[c0] + D-fructose-1-phosphate[c0]	AB840_RS01245, AB840_RS08275, AB840_RS01235	FRUpts
	2	ATP:D-fructose-1-phosphate 6-phosphotransferase	ATP[c0] + D-fructose-1-phosphate[c0] =>ADP[c0] + H+[c0] + D-fructose-1,6-bisphosphate[c0]	AB840_RS01250	F1PK	2.7.1.1.
	3	ATP:D-glucose 6-phosphotransferase	ATP[c0] + D-Glucose[c0]<=> ADP[c0] + H+[c0] + D-glucose-6-phosphate[c0]	AB840_RS02020	GLK1-1	2.7.1.1, 2.7.1.2
	4	Glecerol uptake	Gkycerol_e0 <=> Glycerol_c0
	5	Glycerol kinase	ATP[c0] + Glycerol[c0] --> ADP[c0] + Glycerol-3-phosphate[c0] + H	AB840_RS07505		2.7.1.30
	6	n-Glycerol-3-phosphate:NAD+ 2-oxidoreductase [c0]	Glycerol-3-phosphate[c0] + NAD[c0] <=> Glycerone-phosphate[c0] + H + NADH[c0]	AB840_RS01350	G3PD2	1.1.1.94
	7	D-glucose-6-phosphate aldose-ketose-isomerase	D-glucose-6-phosphate[c0]<=>D-fructose-6-phosphate[c0]	AB840_RS12095	PGI1_3	5.3.1.9
	8	ATP:D-fructose-6-phosphate 1-phosphotransferase	ATP[c0] + D-fructose-6-phosphate[c0]=> ADP[c0] + H+[c0] + D-fructose-1,6-bisphosphate[c0]	AB840_RS02920	PFK1_1	2.7.1.11
	9	D-fructose-1,6-bisphosphate D-glyceraldehyde-3-phosphate-lyase (glycerone-phosphate-forming)	D-fructose-1,6-bisphosphate[c0] <=> Glycerone-phosphate[c0] + Glyceraldehyde3-phosphate[c0]	AB840_RS02600, AB840_RS11010	FBA	4.1.2.13
	10	D-glyceraldehyde-3-phosphate aldose-ketose-isomerase	Glyceraldehyde3-phosphate[c0]<=> Glycerone-phosphate[c0]	AB840_RS09730	TPI	5.3.1.1
	11	D-glyceraldehyde-3-phosphate:NAD+ oxidoreductase (phosphorylating)	NAD[c0] + Phosphate[c0] + Glyceraldehyde3-phosphate[c0] <=> NADH[c0] + H+[c0] + 1,3-Bisphospho-D-glycerate[c0]	AB840_RS09750, AB840_RS09740, AB840_RS09760	GAPD	1.2.1.12, 1.2.1.59
	12	ATP:3-phospho-D-glycerate 1-phosphotransferase	ATP[c0] + 3-Phosphoglycerate[c0]<=> ADP[c0] + 1,3-Bisphospho-D-glycerate[c0]	AB840_RS09735	PGK	2.7.2.3
	13	2-Phospho-D-glycerate 2,3-phosphomutase	2-Phospho-D-glycerate[c0] <=> 3-Phosphoglycerate[c0]	AB840_RS07055, AB840_RS06630, AB840_RS09755	GPM1_2	5.4.2.1, 5.4.2.11, 5.4.2.12
	14	2-phospho-D-glycerate hydro-lyase (phosphoenolpyruvate-forming)	2-Phospho-D-glycerate[c0] <=> H2O[c0] + Phosphoenolpyruvate[c0]	AB840_RS03420	ENO	4.2.1.11
	15	ATP:pyruvate 2-O-phosphotransferase	ATP[c0] + Pyruvate[c0] <= ADP[c0] + Phosphoenolpyruvate[c0] + H+[c0]	AB840_RS07410	CDC19	2.7.1.40
	16	L-lactate reversible transport via proton symport	H+[e0] + L-Lactate[e0]<=> H+[c0] + L-Lactate[c0]	AB840_RS02840	L-LACt2
	17	(S)-Lactate dehydrogenase	NAD[c0] + L-Lactate[c0] <=> NADH[c0] + Pyruvate[c0] + H+[c0]	AB840_RS06415, AB840_RS07875, AB840_RS10780, AB840_RS04375	LDH-L	1.1.1.27
	18	Pyruvate:carbon-dioxide ligase (ADP-forming)	ATP[c0] + Pyruvate[c0] + H2CO3[c0]<=> ADP[c0] + Phosphate[c0] + Oxaloacetate[c0] + H+[c0]	AB840_RS03695, AB840_RS03690, AB840_RS09870, AB840_RS11460	PC	6.4.1.1
	19	L-Aspartate:2-oxoglutarate aminotransferase	2-Oxoglutarate[c0] + L-Aspartate[c0] <=> L-Glutamate[c0] + Oxaloacetate[c0]	AB840_RS15455, AB840_RS08005, AB840_RS08935, AB840_RS08940, AB840_RS11705, AB840_RS12275, AB840_RS10335, AB840_RS00820, AB840_RS07905, AB840_RS12490, AB840_RS09140, AB840_RS07880, AB840_RS13475, AB840_RS07805	AAT1_1,	2.6.1.1
	20	2-oxoglutarate:ferredoxin oxidoreductase (decarboxylating)	CO2[c0] + H+[c0] + Succinyl-CoA[c0] + (2) Reducedferredoxin[c0] <= CoA[c0] + 2-Oxoglutarate[c0] + (2) Oxidizedferredoxin[c0]	AB840_RS03550, AB840_RS03560, AB840_RS03565, AB840_RS03555	KEGG:R00019	1.2.7.3
	21	succinyl-CoA:acetoacetate CoA-transferase	Succinyl-CoA[c0] + Acetoacetate[c0]<=> Succinate[c0] + Acetoacetyl-CoA[c0]	AB840_RS10900, AB840_RS02535, AB840_RS02530	OCOAT1	2.8.3.5
	22	methylmalonyl-CoA mutase	Succinyl-CoA <=> Methylmalonyl-CoA	Gapfilled	MUT	5.4.99.1, 5.4.99.2	https://www.kegg.jp/entry/K01847+K01849+K01848+5.4.99.2+R00833
	23	(S)-methylmalonyl-CoA carboxy-lyase (propanoyl-CoA-forming)	H+[c0] + D-methylmalonyl-CoA[c0]=> CO2[c0] + Propionyl-CoA[c0]	AB840_RS14605	MMCD	4.1.1.41, 4.1.1.94, 7.2.4.3
	24	Propanoyl-CoA:carbon-dioxide ligase (ADP-forming)	ATP[c0] + Propionyl-CoA[c0] + H2CO3[c0]=> ADP[c0] + Phosphate[c0] + H+[c0] + D-methylmalonyl-CoA[c0]	AB840_RS14605	PPCOAC,	6.4.1.3
	25	propanoyl-CoA:phosphate propanoyltransferase	Phosphate[c0] + Propionyl-CoA[c0] <=> CoA[c0] + Propionyl phosphate[c0]	AB840_RS09675, AB840_RS07190; AB840_RS16115, AB840_RS04760, AB840_RS05565	PTA2	2.3.1.-, 2.3.1.222, 2.3.1.8
	26	ATP:propanoate phosphotransferase	ADP + Propanoyl phosphate <=> ATP + Propionate[c0]	Gapfilled	PPAKr	2.7.2.1; 2.7.2.15	https://www.kegg.jp/entry/K00925+2.7.2.1+R01353
	27	Na+/Propionate symporter (periplasm) [c0]	Propionate [e0] + Na+ [e0] <=> Propionate [c0] + Na+ [c0]	AB840_RS02650	PROt4
	28	Na+ transport	H+ [c0][c0] + Na+ [e0][e0]<=> H+ [e0][e0] + Na+ [c0][c0]	AB840_RS09440, AB840_RS01770	NAt3
	29	succinate:quinone oxidoreductase	Quinone + Succinate <=> Hydroquinone + Fumarate	Gapfilled	SDH	1.3.5.1	https://www.kegg.jp/entry/K00244+K00245+K00246+K00247+K00233+K25995+K25996+1.3.5.1+R02164
	30	(S)-malate hydro-lyase (fumarate-forming)	L-Malate[c0] <=> H2O[c0] + Fumarate[c0]	AB840_RS02725	FUM	4.2.1.2
	31	S)-malate:NAD+ oxidoreductase	Oxaloacetate[c0] + NADH[c0] + H+[c0] <=> (S)-Malate[c0] + NAD+ [c0]	Gapfilled	MDH	1.1.1.82, 1.1.1.299	https://www.kegg.jp/entry/K00051+1.1.1.82+R00343
	32	Acetyl-CoA:formate C-acetyltransferase	Acetyl-CoA[c0] + Formate[c0] <= CoA[c0] + Pyruvate[c0]	AB840_RS06930, AB840_RS12555, AB840_RS04720, AB840_RS04695	PFL	2.3.1.54
	33	pyruvate ferredoxin oxidoreductase	CO2[c0] + Acetyl-CoA[c0] + H+[c0] + Reducedferredoxin[c0] <=> CoA[c0] + Pyruvate[c0] + Oxidizedferredoxin[c0]	AB840_RS05735, AB840_RS04475, AB840_RS05545, AB840_RS11380, AB840_RS10445	PFOR	1.2.7.1
	34	formate transport in via proton symport [c0]	Formate [e0] + H+ [e0]<=> Formate [c0] + H+ [c0]	AB840_RS00680, AB840_RS01750	FORt2
	35	hydrogen:ferredoxin oxidoreductase	(2) H+[c0] + (2) Reducedferredoxin[c0] <=> (2) Oxidizedferredoxin[c0] + H2[c0]	AB840_RS03565, AB840_RS03550, AB840_RS03560, AB840_RS03555, AB840_RS12330, AB840_RS12325	HYDA	1.12.7.2, 1.12.99.-
	36	acetaldehyde:NAD+ oxidoreductase (CoA-acetylating)/ acetaldeyhde dehdrogenase	NADH[c0] + Acetyl-CoA[c0] + H+[c0] <=> NAD[c0] + CoA[c0] + Acetaldehyde[c0]	AB840_RS12695, AB840_RS04775, AB840_RS12945, AB840_RS02235, AB840_RS05940, AB840_RS03545, AB840_RS00070, AB840_RS05350, AB840_RS05570	ACALD	1.2.1.10
	37	ethanol:NAD+ oxidoreductase /Alcohol dehydrogenase	NADH[c0] + H+[c0] + Acetaldehyde[c0] <=> NAD[c0] + Ethanol[c0]	AB840_RS12945, AB840_RS04775, AB840_RS12695, AB840_RS02235, AB840_RS05940, AB840_RS03545, AB840_RS05350, AB840_RS00070	ALD1	1.1.1.1, 1.1.1.71
	38	ethanol transport via diffusion (extracellular to periplasm) [c0]	Ethanol[c0]<=> Ethanol [e0]
	39	Acetaldehyde:NAD+ oxidoreductase	H2O[c0] + NAD[c0] + Acetaldehyde[c0] => NADH[c0] + Acetate[c0] + (2) H+[c0]	AB840_RS09865	ALD2	1.2.1.3, 1.2.1.5
	40	Na+/Acetate symport (periplasm) [c0]	Acetate [e0] + Na+ [e0]<=>Acetate [c0] + Na+ [c0]	AB840_RS14690
	41	acetyl-CoA:phosphate acetyltransferase	Phosphate[c0] + Acetyl-CoA[c0] <=> CoA[c0] + Acetylphosphate[c0]	AB840_RS09675, AB840_RS07190	PTA	2.3.1.8
	42	ATP:acetate phosphotransferase	ADP[c0] + Acetylphosphate[c0] <=> ATP[c0] + Acetate[c0]	AB840_RS10425	ACKr	2.7.2.1, 2.7.2.15
	43	Acetyl-CoA:acetyl-CoA C-acetyltransferase	(2) Acetyl-CoA[c0] => CoA[c0] + Acetoacetyl-CoA[c0]	AB840_RS06810, AB840_RS06815	AACOAT	2.3.1.9
	44	Acetoacetyl-CoA:acetate CoA-transferase	Acetate[c0] + Acetoacetyl-CoA[c0]=> Acetyl-CoA[c0] + Acetoacetate[c0]	AB840_RS02720, AB840_RS10905, AB840_RS02535, AB840_RS02530	BUTCT	2.8.3.8
	45	Butanoyl-CoA:acetoacetate CoA-transferase	Butyrate[c0] + Acetoacetyl-CoA[c0] => Butyryl-CoA[c0] + Acetoacetate[c0]	AB840_RS02530, AB840_RS02535, AB840_RS02720, AB840_RS10905	BUTCT,	2.8.3.8
	46	(S)-3-Hydroxybutanoyl-CoA:NAD+ oxidoreductase	NADH[c0] + H+[c0] + Acetoacetyl-CoA[c0] <=> NAD[c0] + (S)-3-Hydroxybutyryl-CoA[c0]	AB840_RS10910	HACD1	1.1.1.211, 1.1.1.35
	47	(S)-3-Hydroxybutanoyl-CoA:NADP+ oxidoreductase	NADPH[c0] + H+[c0] + Acetoacetyl-CoA[c0] = > NADP[c0] + (S)-3-Hydroxybutyryl-CoA[c0]	AB840_RS02460	HACD1	1.1.1.157
	48	(S)-3-Hydroxybutanoyl-CoA hydro-lyase	(S)-3-Hydroxybutyryl-CoA[c0] => H2O[c0] + Crotonyl-CoA[c0]	AB840_RS10910	ECOAH1	4.2.1.-, 4.2.1.17, 4.2.1.55
	49	Butanoyl-CoA:oxygen 2-oxidoreductase/ KEGG name: butanoyl-CoA:electron-transfer flavoprotein 2,3-oxidoreductase	Crotonyl-CoA[c0] + FADH2[c0] => FAD[c0] + H+[c0] + Butyryl-CoA[c0]	AB840_RS01385, AB840_RS06035, AB840_RS01635, AB840_RS11925	ACOAD1f	1.3.3.6, 1.3.8.1, 1.3.99.-, 1.3.99.2, 1.3.99.3	https://www.kegg.jp/entry/K00209+1.3.1.44+R01171	https://www.kegg.jp/entry/K17829+1.3.1.86+R09738
	50	Butyryl deherdogenase	Crotonyl-CoA[c0] + Oxidizedferredoxin[c0] + 2 NADH[c0] + 2H+[c0] => 2 NAD[c0] + Butyryl-CoA[c0] + Reducedferredoxin[c0]	AB840_RS01635, AB840_RS04470, AB840_RS07635, AB840_RS11925, AB840_RS01385, AB840_RS06035	ETF	1.3.3.6, 1.3.8.1, 1.3.99.-, 1.3.99.2, 1.3.99.3		https://doi.org/10.1016/j.biortech.2024.131536;
	51	Butanoyl-CoA:acetate CoA-transferase	Acetate[c0] + Butyryl-CoA[c0]=> Acetyl-CoA[c0] + Butyrate[c0]	AB840_RS02535, AB840_RS02530, AB840_RS02720, AB840_RS10905	BUTCT	2.8.3.8
	52	butanoyl-CoA:acetyl-CoA C-butanoyltransferase	Acetyl-CoA[c0] + Butyryl-CoA[c0]<=> CoA[c0] + 3-Oxohexanoyl-CoA[c0]	AB840_RS06810, AB840_RS06815	ACACT2r	2.3.1.16, 2.3.1.9
	53	L-3-hydroxyacyl-CoA dehydrogenase	NADH[c0] + 3-Oxohexanoyl-CoA[c0]<=> NAD[c0] + D-3-Hydroxyhexanoyl-CoA[c0]	Gapfilled	ECOAH1
	54	(S)-Hydroxyhexanoyl-CoA hydro-lyase	(S)-Hydroxyhexanoyl-CoA[c0] <=> H2O[c0] + (2E)-Hexenoyl-CoA[c0]	AB840_RS10910	3HAD60	2.3.1.85, 2.3.1.86, 4.2.1.58, 4.2.1.59
	55	Hexanoyl-CoA:(acceptor) 2,3-oxidoreductase	Hexenoyl-CoA[c0] + Oxidizedferredoxin[c0] + 2 NADH[c0] + 2H+[c0] => 2 NAD[c0] + Hexanoyl-CoA[c0] + Reducedferredoxin[c0]	AB840_RS01635, AB840_RS04470, AB840_RS07635, AB840_RS11925	ETF2	1.3.3.6, 1.3.8.1, 1.3.99.-, 1.3.99.13, 1.3.99.3
	56	Acyl-CoA dehydrogenase activity' of SCAD	Hexenoyl-CoA[c0] + FADH2[c0] => FAD[c0] + H+[c0] + Hexanoyl-CoA[ c0]	Gapfilled
	57	Acetyl-CoA:hexanoate-CoA transferase	Acetate[c0] + Hexanoyl-CoA[c0]=> Acetyl-CoA[c0] + Hexanoate[c0]	Gapfilled	BUTCT	2.8.3.8
	58	Butyrate echange- reversible transport via proton symport [c0]	Butyrate[c0] + H+ [c0] <=> Butyrate [e0] + H+ [e0]
	59	Caproate exchange	Hexanoate[c0] + H+ [c0] <=> Heaxanoate[e0] + H+ [e0]
	60	Acetyl-CoA:carbon-dioxide ligase (ADP-forming	ATP[c0] + Acetyl-CoA[c0] + H2CO3[c0]=> ADP[c0] + Phosphate[c0] + H+[c0] + Malonyl-CoA[c0]	AB840_RS14605, AB840_RS14595	ACC1	6.4.1.2
	61	Malonyl-CoA:[acyl-carrier-protein] S-malonyltransferase	H+[c0] + Malonyl-CoA[c0] + ACP[c0] <=> CoA[c0] + Malonyl-acyl-carrierprotein-[c0]	AB840_RS04875, AB840_RS04885	FAS1_1	2.3.1.39, 2.3.1.85, 2.3.1.86
	62	Acyl-[acyl-carrier-protein]:malonyl-[acyl-carrier-protein] C-acyltransferase (decarboxylating)	Malonyl-acyl-carrierprotein-[c0] + Acetyl-ACP[c0] => CO2[c0] + Acetoacetyl-ACP[c0] + ACP[c0]	AB840_RS04865	KAS14	2.3.1.179, 2.3.1.180, 2.3.1.41, 2.3.1.85, 2.3.1.86
	63	(3R)-3-Hydroxybutanoyl-[acyl-carrier protein]:NADP+ oxidoreductase	NADPH[c0] + Acetoacetyl-ACP[c0] <=> NADP[c0] + (R)-3-Hydroxybutanoyl-[acyl-carrier protein][c0]	AB840_RS04880	HBUR1	1.1.1.100, 2.3.1.85, 2.3.1.86
	64	(3R)-3-Hydroxybutanoyl-[acyl-carrier-protein] hydro-lyase	(R)-3-Hydroxybutanoyl-[acyl-carrier protein][c0] <=> H2O[c0] + But-2-enoyl-[acyl-carrier protein][c0]	AB840_RS05000	HBUHL1	4.2.1.58
	65	3-hydroxyacyl-[acyl-carrier protein] dehydratase	But-2-enoyl-[acyl-carrier protein][c0] + NADPH[c0] + H+[c0] <=> Butyryl-ACP[c0] + NADP[c0]	Gapfilled	B2BO	1.3.1.10 1.3.1.39 1.3.1.104 1.3.1.- 2.3.1.85 2.3.1.86
	66	butyryl-[acyl-carrier protein]:malonyl-[acyl-carrier-protein] C-acyltransferase (decarboxylating)	Butyryl-ACP[c0] + Malonyl-acyl-carrierprotein-[c0] => CO2[c0] + 3-Oxohexanoyl-[acp][c0] + ACP[c0]	AB840_RS04865	3OAS60	2.3.1.179, 2.3.1.180, 2.3.1.41, 2.3.1.85, 2.3.1.86
	67	(3R)-3-Hydroxyhexanoyl-[acyl-carrier-protein]:NADP+ oxidoreductase	NADPH[c0] + 3-Oxohexanoyl-[acp][c0]<=>NADP[c0] + D-3-Hydroxyhexanoyl-[acp][c0]	AB840_RS04880	3OAR60	1.1.1.100, 2.3.1.85, 2.3.1.86
	68	(3R)-3-Hydroxybutanoyl-[acyl-carrier-protein] hydro-lyase	D-3-Hydroxyhexanoyl-[acp][c0] <=> H2O[c0] + (2E)-Hexenoyl-[acp][c0]	AB840_RS05000	3HAD60	2.3.1.85, 2.3.1.86, 4.2.1.58, 4.2.1.59
	69	3-hydroxyacyl-[acyl-carrier protein] dehydratase	(2E)-Hexenoyl-[acp][c0] + NADPH[c0] + H+[c0] <=> Hexanoyl-ACP[c0] + NADP[c0]	Gapfilled
	70	butyryl-ACP hydrolase	H2O[c0] + Butyryl-ACP[c0] <=>H + ACP[c0] + Butyrate[c0]	Gapfilled
	71	acyl-ACP-hydrolase	H2O[c0] +Hexanoyl-ACP[c0] <==> H +ACP[c0] + Hexanoate[c0]	Gapfilled
	72	D-gluconate transport via proton symport, reversible [c0]	GLCN[e0] + H[e0] <=> GLCN[c0] + H	AB840_RS02890, AB840_RS00090
	73	ATP:D-Gluconate 6-phosphotransferase [c0]	ATP[c0] + GLCN[c0] --> 6-Phospho-D-gluconate[c0] + ADP[c0] + H	AB840_RS02900	GNK
	74	6-phospho-D-gluconate:NADP+ 2-oxidoreductase (decarboxylating) [c0]	NADP [c0][c0] + 6-Phospho-D-gluconate [c0][c0]=> NADPH [c0][c0] + CO2 [c0][c0] + D-Ribulose5-phosphate [c0][c0]	AB840_RS02895	KEGG:R10221,	1.1.1.343, 1.1.1.44
	75	D-Fructose 6-phosphate:D-glyceraldehyde-3-phosphate glycolaldehyde transferase [c0]	D-fructose-6-phosphate[c0] + Glyceraldehyde3-phosphate[c0] <=> D-Erythrose4-phosphate[c0] + D-Xylulose5-phosphate[c0]	AB840_RS04425, AB840_RS06740, AB840_RS07725, AB840_RS07730, AB840_RS10570, AB840_RS10565	TKT2	2.2.1.1
	76	Sedoheptulose-7-phosphate:D-glyceraldehyde-3-phosphate glycolaldehyde transferase [c0]	Glyceraldehyde3-phosphate[c0] + Sedoheptulose7-phosphate[c0] <=> D-Xylulose5-phosphate[c0] + ribose-5-phosphate[c0]	AB840_RS04425, AB840_RS06740, AB840_RS07725, AB840_RS07730, AB840_RS10570, AB840_RS10565	KEGG:R01641	2.2.1.1
	77	D-ribose-5-phosphate aldose-ketose-isomerase [c0]	ribose-5-phosphate [c0] <=> D-Ribulose5-phosphate [c0]	AB840_RS03965	KEGG:R01056	5.3.1.6
	78	D-Ribulose-5-phosphate 3-epimerase [c0]	D-Ribulose5-phosphate [c0] <=> D-Xylulose5-phosphate [c0]	AB840_RS00605	RPE	5.1.3.1
	79	ATP:NAD+ 2'-phosphotransferase [c0]	ATP [c0] + NAD [c0] <=> NADP [c0] + ADP [c0] + H+ [c0]	AB840_RS06995	NADK,	2.7.1.23
	80	Biomass	1.3285 2-Oxoglutarate[c0] + 1.239 3-Phosphoglycerate[c0] + 20.29 Acetyl-CoA[c0] + 0.1788 D-fructose-6-phosphate[c0] + 0.0016 Glucose6P + 10.75 NADH[c0] + 7.6152 NADPH[c0] + 1.4452 Oxaloacetate[c0] + 0.611 Phosphoenolpyruvate[c0] + 2.6666 Pyruvate[c0] + 0.5726 ribose-5-phosphate[c0] --> Biomass + 7.6152 NADP[c0] + 10.75 NAD[c0]
	81	NAD dependent hydrogenase	H + NADH_c0 <==> NAD_c0 + H2
	Exchange reactions (not balanced)
	no	Name	Reaction
	1	Fructose intake	D-Fructose[e0] <=>
	2	lactate exchange	Lactate(e0] =>
	3	acetate exchange	Acetate[e0] =>
	4	ethanol exchange	Ethanol[e0] =>
	5	Butyrate exchange	Butyrate_e0_ <==>
	6	Formate exchange	Formate[e0] =>
	7	succinate exchange	Succinate[c0]<=>
	8	Hexanoate exchange	Hexanoate_e0_ ==>
	9	Propionate exchange	Propionate[e0] =>
	10	Biomass	Biomass =>
	11	E4P exchange	D_Erythrose4_phosphate_c0 <==>
	12	Sedoheptulose7P exchange	Sedoheptulose7_phosphate_c0 <==>
	13	Phosphate exchange	Phosphate_c0 <==>
	14	ADP exchange	ADP_c0 <==>
	15	ATP exchange	ATP_c0 <==>
	16	H2O exchange	H2O_c0 <==>
	17	H2CO3 exchange	H2CO3_c0 <==>
	18	CO2 exchange	CO2_c0 <==>
	19	ACP exchange	ACP_c0 <==>
	20	CoA exchange	CoA_c0 <==>
	21	Acetoacetate exchange	Acetoacetate_c0 <==>
	22	Hydroquinone exchange	Hydroquinone <==>
	23	Quinone exchange	Quinone <==>
	24	H exchange	H_e0_ ==>
	25	H2 exchange	H2 <==>
	26	GLCN exchange	GLCN_e0_ <==>
	27	L-Aspartate exchange	L_Aspartate_c0 <==>
	28	L-Glutamate exchange	L_Glutamate_c0 <==>
